# Supplementary material for: Clinical Predictors of Underlying Histologic Activity in Patients with Lupus Nephritis: A Focus on Urinary Soluble CD163
Source: J Clin Med. 2025 Aug 31;14(17):6162. doi: 10.3390/jcm14176162 (PMC12429280; doi:10.3390/jcm14176162)
Supplement: Supplementary file 1 [file jcm-14-06162-s001.zip]

Archive with 1 entries (1 files):
- jcm-3808471-supplementary.pdf
